# Supplementary material for: The Potential of Induced Pluripotent Stem Cells to Advance the Treatment of Pancreatic Ductal Adenocarcinoma
Source: Cancers (Basel). 2021 Nov 18;13(22):5789. doi: 10.3390/cancers13225789 (PMC8616212; doi:10.3390/cancers13225789)
Supplement: Supplementary file 1 [file cancers-13-05789-s001.zip]

Archive with 1 entries (1 files):
- cancers-1437653-supplementary.pdf
